# Supplementary material for: Diversity of Sinorhizobium (Ensifer) meliloti Bacteriophages in the Rhizosphere of Medicago marina: Myoviruses, Filamentous and N4-Like Podovirus
Source: Front Microbiol. 2020 Jan 24;11:22. doi: 10.3389/fmicb.2020.00022 (PMC6992544; doi:10.3389/fmicb.2020.00022)
Supplement: Supplementary file 5 [file Table_2.xlsx]

## Sheet: table (7)
Supplementary Table S2 : P_ort11 genome annotation
							% Identity (no. of aa/total)	accession
Gene	Start	Stop	aas	Start codon	CDS/Proposed function	Similarity determined by Psi-BLAST	[% and protein id. for N4: see Table 1 on the paper]		Conserved domains
SmeP_ort11_001	68	310	81	ATG	hypothetical protein
SmeP_ort11_002	533	862	110	ATG	hypothetical protein	similar to Ea92_01 [Erwinia phage Ea9_2]	25 (26/102)	YP_009007374.1
SmeP_ort11_003	1002	868	45	ATG	hypothetical protein
SmeP_ort11_004	1021	1161	47	ATG	hypothetical protein
SmeP_ort11_005	1338	1538	67	ATG	hypothetical protein
SmeP_ort11_006	1555	1746	64	ATG	hypothetical protein
SmeP_ort11_007	1743	1892	50	ATG	hypothetical protein
SmeP_ort11_008	1917	2147	77	ATG	hypothetical protein
SmeP_ort11_009	2150	2332	61	ATG	hypothetical protein
SmeP_ort11_010	2337	2462	42	GTG	hypothetical protein
SmeP_ort11_011	2615	2800	62	GTG	hypothetical protein
SmeP_ort11_012	2818	3030	71	ATG	hypothetical protein
SmeP_ort11_013	3048	3398	117	ATG	hypothetical protein
SmeP_ort11_014	3409	3801	131	ATG	hypothetical protein
SmeP_ort11_015	3881	4288	136	ATG	hypothetical protein	gp2 [Escherichia phage N4]		ABK54373.1
SmeP_ort11_016	4563	4739	59	ATG	hypothetical protein
SmeP_ort11_017	4755	4907	51	ATG	hypothetical protein
SmeP_ort11_018	4925	5146	74	ATG	hypothetical protein
SmeP_ort11_019	5159	5554	132	ATG	hypothetical protein
SmeP_ort11_020	5557	5802	82	ATG	hypothetical protein
SmeP_ort11_021	5941	6318	126	ATG	hypothetical protein
SmeP_ort11_022	6315	6512	66	ATG	hypothetical protein
SmeP_ort11_023	6516	6707	64	ATG	hypothetical protein
SmeP_ort11_024	6704	6943	80	ATG	hypothetical protein
SmeP_ort11_025	6940	7491	184	ATG	hypothetical protein	similar to RIVERRIDER_86 [Xanthomonas phage RiverRider]	48 (79/165)	AVO23100.1
SmeP_ort11_026	7481	7657	59	ATG	hypothetical protein
SmeP_ort11_027	7658	7840	61	ATG	hypothetical protein
SmeP_ort11_028	7837	8097	87	ATG	hypothetical protein
SmeP_ort11_029	8098	8472	125	ATG	hypothetical protein	similar to Ea92_16 [ Erwinia phage Ea9_2 ] and gp14 [Escherichia phage N4]	59 (73/124)	YP_009007390.1	PHA00684 superfamily
SmeP_ort11_030	8485	8676	64	ATG	hypothetical protein
SmeP_ort11_031	8764	8991	76	ATG	hypothetical protein
SmeP_ort11_032	9067	9876	270	ATG	RNA polymerase 1, phage-associated	similar to Ea92_21 [Erwinia phage Ea9_2] and RNAP1 [Escherichia phage N4]	56 (151/268)	YP_009007395.1
SmeP_ort11_033	9873	10043	57	ATG	hypothetical protein
SmeP_ort11_034	10048	10299	84	ATG	hypothetical protein
SmeP_ort11_035	10296	10484	63	ATG	hypothetical protein
SmeP_ort11_036	10481	10651	57	ATG	hypothetical protein
SmeP_ort11_037	10648	10821	58	ATG	hypothetical protein
SmeP_ort11_038	10854	12062	403	ATG	RNA polymerase 2, phage-associated	similar to Ea92_23 [Erwinia phage Ea9_2 ] and RNAP2 [Escherichia phage N4]	57 (231/407)	YP_009007397.1
SmeP_ort11_039	12049	12438	130	ATG	hypothetical protein	similar to AWN06243 [Erwinia phage phiEaP-8 ]	36 (32/88)	AWN06243
SmeP_ort11_040	12562	13053	164	ATG	kappa-carrageenase precursor	similar to ADP65_00018 [Achromobacter phage phiAxp-3 ]	39 (65/165)	YP_009208670.1
SmeP_ort11_041	13320	13568	83	ATG	hypothetical protein
SmeP_ort11_042	13549	13698	50	ATG	hypothetical protein
SmeP_ort11_043	13695	14777	361	ATG	hypothetical protein	similar to gp24 [Escherichia phage N4 ]			conserved domain P-loop_NTPase [cI21455]
SmeP_ort11_044	14770	15945	392	ATG	putative metallopeptidase domain protein	similar to AWN06241.1 [Erwinia phage phiEaP-8 ] and gp25 [Escherichia phage N4]	46 (176/385)	AWN06241.1	putative metallopeptidase domain and DUF2201[pfam09967], VWA-like domain
SmeP_ort11_045	15952	16143	64	ATG	hypothetical protein
SmeP_ort11_046	16140	16649	170	GTG	putative dCTP deaminase	similar to dCTP deaminase [Dinoroseobacter phage DS-1410Ws-06] and dCTP deaminase [Escherichia phage N4]	65 (107/164)	ANJ20678.1	trimeric_dUTPase superfamily
SmeP_ort11_047	16653	17105	151	ATG	hypothetical protein	similar to ADP65_00030 [Achromobacter phage phiAxp-3]	34 (62/116)	YP_009208682.1
SmeP_ort11_048	17116	17292	59	ATG	hypothetical protein
SmeP_ort11_049	17386	17541	52	ATG	hypothetical protein
SmeP_ort11_050	17554	18366	271	ATG	Thymidylate synthase	similar to thymidylate sintase [Bacteroides phage B40-8]	61 (165/269)	ACH81952.1	pfam 00303
SmeP_ort11_051	18388	20889	834	ATG	Phage rIIA lysis inhibitor	similar to rIIA_lysis inhibitor [Pseudomonas phage inbricus] and gp33 [Escherichia phage N4]	28 (242/879)	ATW58098.1	HATPase-c, cI00075
SmeP_ort11_052	20897	22873	659	ATG	Phage rIIB lysis inhibitor	similar to rIIB_lysis inhibitor [Pseudomonas phage inbricus] and gp34 [Escherichia phage N4]	34 (186/544)	ATW58099.1
SmeP_ort11_053	23179	23481	101	ATG	hypothetical protein	similar to AWN06230.1 [Erwinia phage EaP-8] and gp35 [Escherichia phage N4]	58 (56/96)	AWN06230.1
SmeP_ort11_054	23481	23939	153	ATG	hypothetical protein	similar to Ea92_51 [Erwinia phage Ea9-2]	48 (70/146)	YP_009007427.1	NTP-Ppase superfamily
SmeP_ort11_055	24068	25351	428	ATG	ATP-dependent DNA helicase	similar to ATP-dependent DNA helicase [Erwinia phage Ea9-2] and gp37 [Escherichia phage N4]	58 (248/426)	YP_009007428.1	RecD Superfamily [cI26262]
SmeP_ort11_056	25362	25853	164	ATG	hypothetical protein	similar to CNR35_00006 [Pseudomonas phage inbricus]	30 (46/153)	ATW58102.1
SmeP_ort11_057	25853	28483	877	ATG	DNA polymerase I	similar to DNA polymerase I [Erwinia phage Ea9-2] and gp39 [Escherichia phage N4]	63 (547/868)	YP_009007430.1	Pol A Superfamily
SmeP_ort11_058	28527	28880	118	ATG	hypothetical protein	similar to CH29_gp57 [Achromobacter phage JWAlpha] and gp40 [Escherichia phage N4]	32 (36/114)	YP_009004758.1
SmeP_ort11_059	28883	29416	178	ATG	hypothetical protein
SmeP_ort11_060	29502	30488	329	ATG	hypothetical protein	similar to gp42 [Escherichia phage N4]
SmeP_ort11_061	30481	32634	718	ATG	DNA primase	similar to DNA primase [Escherichia phage PGN829.1] and gp43 [Escherichia phage N4]	73 (518/713)	AXY82608.1	conserved domain DUF3987 Superfamily and PriCT-1 Superfamily cI07362 (Primase C Terminal 1
SmeP_ort11_062	32701	33441	247	ATG	hypothetical protein	similar to gp44 [ Escherichia phage N4]			conserved domain P-loop_NTPase Superfamily
SmeP_ort11_063	33470	34249	260	ATG	putative single-stranded DNA-binding protein	similar to ssDNA binding protein [ Erwinia phage EamP_S6] and gp45 [Escherichia phage N4]	49 (115/237)	YP_007005810.1
SmeP_ort11_064	34310	35125	192	GTG	hypothetical protein	similar to gp076 [Erwinia phage EamP_S6] and gp47 [Escherichia phage N4]	55 (66/121)	YP_007005812.1
SmeP_ort11_065	35125	35283	53	ATG	hypothetical protein
SmeP_ort11_066	35423	35602	60	ATG	hypothetical protein
SmeP_ort11_067	45871	35615	3419	ATG	virion RNA polymerase	similar to virion RNA polymerase [Klebsiella phage KP8] and virion RNA polymerase [Escherichia phage N4]	36 (1261/3485)	AVJ48977.2
SmeP_ort11_068	48195	45940	752	GTG	hypothetical protein	similar to EA92_70 [ Erwinia phage Ea9-2] and 66 kDa protein [ Escherichia phage N4]	21 (165/768)	YP_009007448.1
SmeP_ort11_069	48626	48207	140	ATG	hypothetical protein	similar to ADP65_00056 [Achromobacter phage phiAxp_3 ] and 16.5 kDa protein [Escherichia phage N4]	58 (56/96)	YP_009208708.1
SmeP_ort11_070	51340	48641	900	ATG	hypothetical protein	similar to Ea92_72 [Erwinia phage Ea9-2] and gp53 [Escherichia phage N4]	38 (343/896)	YP_009007450.1
SmeP_ort11_071	52188	51340	283	ATG	putative structural protein	similar to putative structural protein [Enterobacter phage Bp4] and gp54 [Escherichia phage N4]	57 (164/286)	YP_009031987.1
SmeP_ort11_072	52822	52199	208	ATG	hypothetical protein	similar to gp55 [Escherichia phage N4]
SmeP_ort11_073	54099	52897	401	ATG	major coat protein	similar to major coat protein [Klebsiella phage KP8] and major coat protein [Escherichia phage N4]	81 (323/401)	AVJ48983.1
SmeP_ort11_074	55302	54112	397	ATG	tape measure protein	similar to tape measure protein [Erwinia phage EaP-8] and tape measure protein [Escherichia phage N4]	46 (189/415)	AWN06203.1
SmeP_ort11_075	55636	55295	114	GTG	hypothetical protein	similar to Ea92_77 [Erwinia phage Ea9-2]	45 (49/109)	YP_009007455.1
SmeP_ort11_076	57871	55649	741	ATG	portal protein	similar to portal protein [Erwinia phage Ea9-2] and 94 kDa protein [Escherichia phage N4]	65 (488/752)	YP_009007456.1
SmeP_ort11_077	58216	57875	114	ATG	hypothetical protein	similar to CNR35_00031 [Pseudomonas phage inbricus] and gp63 [Escherichia phage N4]	31 (34 /111)	ATW58127.1	conserved domail DUF460 Superfamily
SmeP_ort11_078	58618	58316	101	ATG	hypothetical protein
SmeP_ort11_079	59445	58618	276	ATG	hypothetical protein	similar to baseplate hub [Sinorhizobium phage N3]	46 (52/112)	YP_009212352	conserved domain lysozyme-like superfamily [cI00222]
SmeP_ort11_080	61672	59552	707		hypothetical protein				conserved domain Beta-helix superfamily pfam13229
SmeP_ort11_081	63581	61686	632	ATG	hypothetical protein
SmeP_ort11_082	65504	63597	636	ATG	hypothetical protein
SmeP_ort11_083	66031	65516	172	ATG	hypothetical protein
SmeP_ort11_084	66468	66031	146	ATG	hypothetical protein	similar to putative tail-spike protein [Erwinia phage EaP-8]	36 (27/75)	AWN06194.1
SmeP_ort11_085	67166	66468	233	ATG	hypothetical protein	similar to Ea92_86 [Erwinia phage Ea9_2] and 30KDa protein [Escherichia phage N4]	48 (113/235)	YP_009007464.1
SmeP_ort11_086	68771	67173	533	GTG	Phage terminase, large subunit (ACLAME 60)	similar to terminase large subunit [Escherichia phage N4]			Terminase_6 superfamily [cI02216]
SmeP_ort11_087	69442	68768	225	ATG	hypothetical protein	similar to EpBp4_0008 [Enterobacter phage Bp4] and gp69 [Escherichia phage N4]	63 (139/220)	YP_009031967.1
SmeP_ort11_088	70063	69566	166	ATG	hypothetical protein				pfam13876, Phage protein (N4Gp49/phage Sf6 gene 66) family
SmeP_ort11_089	70355	70065	97	GTG	hypothetical protein
SmeP_ort11_090	70494	70628	134	ATG	hypothetical protein
SmeP_ort11_091	70790	70972	61	ATG	hypothetical protein
tRNA.1	70996	71069			tRNA-Pro
tRNA.2	71158	71229			tRNA-Asn
tRNA.3	71370	71442			tRNA-Thr
SmeP_ort11_092	71470	71676	69	ATG	hypothetical protein
SmeP_ort11_093	71780	71911	44	ATG	hypothetical protein
tRNA.4	71999	72070			tRNA-Gln
SmeP_ort11_094	72113	72502	130	ATG	hypothetical protein
tRNA.5	72950	73022			tRNA-Arg
SmeP_ort11_095	73046	73249	68	ATG	hypothetical protein
SmeP_ort11_096	73231	73470	80	ATG	hypothetical protein
SmeP_ort11_097	73457	73633	59	ATG	hypothetical protein
SmeP_ort11_098	73623	73946	108	GTG	hypothetical protein
SmeP_ort11_099	73936	74139	68	GTG	hypothetical protein
SmeP_ort11_100	74136	74405	90	ATG	hypothetical protein
SmeP_ort11_101	74553	74762	70	ATG	hypothetical protein
SmeP_ort11_102	74767	75024	86	ATG	hypothetical protein
SmeP_ort11_103	75042	75239	66	ATG	hypothetical protein
